# Supplementary material for: Culture Dimensionality Regulates Protein Expression and Bioactivity in THP-1-Derived Macrophages
Source: Biomedicines. 2026 Apr 13;14(4):882. doi: 10.3390/biomedicines14040882 (PMC13114233; doi:10.3390/biomedicines14040882)
Supplement: Supplementary file 1 [file biomedicines-14-00882-s001.zip]

Archive with 1 entries (1 files):
- biomedicines-4228335-supplementary.pdf
